# Supplementary material for: Brain MRI segmentation of Zika-Exposed normocephalic infants shows smaller amygdala volumes
Source: PLoS One. 2023 Jul 28;18(7):e0289227. doi: 10.1371/journal.pone.0289227 (PMC10381087; doi:10.1371/journal.pone.0289227)
Supplement: S1 Table — (XLSX) [file pone.0289227.s001.xlsx]

## Sheet: Zika
	Table S1 – Original data including age, EPDS scores, and brain measurements across all study participants.
	Group	Postmenstrual age (weeks)	Gestational (weeks) age	Age at scan (weeks)	EPDS	HC (cm)	TICV (cm3)	Normalized volumes
								Amygdala	Brainstem	Cerebellum	Cortical GM	CSF	Deep GM	Hippocampus	WM
	Control	46.2	40.1	6.1	0	47.6	597587	0.00603	0.01597	0.06004	0.27546	0.13956	0.05422	0.00444	0.44428
	Control	50.2	39.2	11	2	33.3	567452	0.00268	0.0149	0.06683	0.43734	0.11737	0.05542	0.00437	0.30108
	Control	43.6	39.5	4.1	6	37.7	540812	0.00323	0.01572	0.04995	0.48252	0.13322	0.06468	0.00394	0.24674
	Control	46.1	40.1	6	7	33.9	564905	0.00278	0.01136	0.05523	0.42164	0.14978	0.05654	0.00141	0.30127
	Control	43.9	39	4.9	0	32.4	510502	0.00445	0.01442	0.07347	0.36431	0.10877	0.0556	0.00658	0.3724
	Control	43	39	4	2	30.8	494673	0.00295	0.01587	0.05375	0.40999	0.1169	0.06455	0.00293	0.33305
	Control	41.8	39.2	2.6	14	41.2	529894	0.00299	0.01591	0.05483	0.38391	0.15095	0.06511	0.00657	0.31975
	Control	40.7	37	3.7	2	28.5	532764	0.00427	0.01523	0.04827	0.41906	0.17099	0.06653	0.00783	0.26781
	Exposed	40.4	38.1	2.3	10	30.4	382297	0.00293	0.01598	0.06034	0.3865	0.11718	0.06397	0.00918	0.34391
	Exposed	43.8	39.5	4.3	12	34.4	475387	0.00266	0.01853	0.04942	0.42742	0.15011	0.0617	0.00297	0.2872
	Exposed	44	37.4	6.6	3	37	576284	0.0026	0.01484	0.05151	0.34684	0.25519	0.04961	0.00372	0.27569
	Exposed	46.4	37.1	9.3		30.6	590372	0.00422	0.01522	0.06123	0.36925	0.1413	0.06013	0.00334	0.3453
	Exposed	43.8	37.1	6.7	4	30	625748	0.0024	0.01188	0.05945	0.41824	0.11978	0.05705	0.00516	0.32605
	Exposed	53.7	39.1	14.6	14	33.5	725889	0.00282	0.01058	0.04289	0.30083	0.19205	0.04632	0.00463	0.39988
	Exposed	44.8	41.1	3.7	8	36.4	521141	0.00271	0.01584	0.05468	0.39446	0.14092	0.06196	0.00475	0.32469
	Exposed	40.8	35.5	5.3	2	32	456927	0.00318	0.01681	0.04692	0.38331	0.20792	0.0561	0.00512	0.28064
	Exposed	43.4	35.5	7.9		38.7	501049	0.00276	0.01204	0.05118	0.37114	0.21296	0.06542	0.00327	0.28123
	Exposed	46.7	40.3	6.4	12	34.9	501147	0.00245	0.01381	0.05679	0.34982	0.14146	0.05882	0.00422	0.37261
	Exposed	55.2	36.2	19	3	43.4	622430	0.00231	0.01184	0.06076	0.2375	0.17048	0.05069	0.00296	0.46346
	Exposed	53.7	39.3	14.4	5	32.9	743285	0.00192	0.01046	0.05572	0.38898	0.18074	0.04583	0.00234	0.31402
	Exposed	49.4	39.1	10.3	8	33.4	538141	0.0026	0.01205	0.05308	0.39891	0.12641	0.0593	0.00394	0.34371
	Exposed	47	38.6	8.4	0	30.4	540174	0.00204	0.01581	0.05389	0.23574	0.18908	0.0605	0.00266	0.44029
	Exposed	45.3	37.3	8	4	31.9	479589	0.00239	0.0152	0.05737	0.4438	0.14761	0.06173	0.00433	0.26756
	Exposed	45.1	39	6.1	7	36.2	665920	0.00275	0.01656	0.0551	0.13393	0.14234	0.04892	0.00447	0.59592
	Exposed	44.2	39.6	4.6	10	32.8	495298	0.00245	0.01559	0.04866	0.43719	0.12996	0.06477	0.00396	0.29742
	Exposed	58.4	40.4	18		45	770041	0.00264	0.01532	0.05349	0.25891	0.11418	0.05462	0.00218	0.49866
